# Supplementary material for: Identification of 9 uterine genes that are regulated during mouse pregnancy and exhibit abnormal levels in the cyclooxygenase-1 knockout mouse
Source: Reprod Biol Endocrinol. 2007 Jul 6;5:28. doi: 10.1186/1477-7827-5-28 (PMC1941732; doi:10.1186/1477-7827-5-28)
Supplement: Additional file 1 — Microarray results of differentially expressed genes in the Cox-1 KO gravid d18.0 mouse uterus Microsoft Excel. Gravid d18.0 wild-type (n = 4) and Cox-1 KO (n = 4) murine uterus was harvested and RNA isolated. Microarray analysis was done on each sample using Affymetrix 430 2.0. Data were analyzed using Microarray Data Portal. Only genes that were 1.5-fold or greater different between the wild-type and knockout mice with a p < 0.05 are shown. [file 1477-7827-5-28-S1.xls]

## Sheet: Comparison
gene symbol	unigene	mgi	genbank	source id	Fold Change	Welch's T-test Log(Signal)	Mean WT	Stdev WT	Fx Pres WT	Mean COX-1 KO	Stdev KO	Fx Pres KO	Signal-1	Signal-2	Signal-3	Signal-4	Signal-5	Signal-6	Signal-7	Signal-8	description
Ptgs1	Mm.275434	97797	NM_008969	1436448_a_at	-92.36	0	9731	1791	1	105	28	0.75	7048	10610	10756	10508	88	122	76	136	prostaglandin-endoperoxide synthase 1
Fgf14	Mm.32472	109189	NM_010201	1435747_at	-8.35	0.01533	34	21	0.5	4	2	0	29	7	50	50	6	4	5	1	fibroblast growth factor 14
Klk11	Mm.5193	892021	NM_010643	1420770_at	-3.93	0.04035	2865	2010	1	729	107	1	5673	2948	1585	1255	655	640	749	871	Kallikrein 1
Gad2	Mm.4784	95634	NM_008078	1421978_at	-3.77	0.03604	92	19	0.5	24	15	0	68	103	111	86	17	32	42	7	Glutamic acid decarboxylase 2
Sfmbt1	Mm.294662		NM_019460	1443853_x_at	-3.42	0.03022	52	7	0.5	15	14	0	45	60	56	49	36	10	7	9	Scm-like with four mbt domains 1
	Mm.117151		AI508243	1458659_at	-3.34	0.02025	2556	253	1	764	531	1	2880	2607	2450	2286	418	600	486	1553	Transcribed sequences
	Mm.173442		BG069729	1445996_at	-3.31	0.00816	1414	254	1	427	255	1	1795	1287	1273	1303	319	315	266	808	NULL
	Mm.96272	1918744	BB440067	1430506_at	-2.79	0.03315	96	36	0.5	35	22	0	64	111	71	140	14	62	43	19	16 days embryo lung cDNA, RIKEN full-length enriched library, clone:8430406P12 product:unknown EST,
1700023H08Rik	Mm.275677	1916694	AI326034	1455920_x_at	-2.63	0.03562	81	17	0.5	31	19	0	97	81	89	57	44	50	14	15	RIKEN cDNA 1700023H08 gene
D14Ertd449e	Mm.33344		NM_025311	1428738_a_at	-2.57	0.0107	6200	182	1	2409	967	1	6043	6245	6073	6438	1922	1953	1903	3860	Expressed sequence AI987986
	Mm.323621		BB239332	1444454_at	-2.56	0.04234	61	20	0.5	24	12	0	64	77	70	32	23	37	8	26	Transcribed sequences
1110051B16Rik	Mm.129309	1916048	NM_183389	1445710_x_at	-2.46	0.01377	393	148	1	160	76	0	614	337	319	305	129	140	98	271	RIKEN cDNA 1110051B16 gene
Klk21	Mm.143833	892022	NM_010642	1451607_at	-2.46	0.03842	2480	1255	1	1006	218	1	4234	2324	2095	1266	1014	729	1263	1018	kallikrein 21
Isp1	Mm.207081	2149951	NM_053259	1450802_at	-2.43	0.0201	867	405	1	357	145	1	1451	828	573	614	296	574	294	263	implantation serine protease 1
MGC41689	Mm.291754	2663998	BB609699	1452590_a_at	-2.37	0.03029	36201	1648	1	15255	8943	1	35857	38361	36218	34366	9533	11790	11100	28595	hypothetical LOC211623
	Mm.306747		BM123371	1459569_at	-2.35	0.04911	188	36	0.5	80	46	0	197	226	188	139	109	129	29	53	NULL
Olfm1	Mm.43278	1860437	NM_019498	1426562_a_at	-2.34	0.0165	6269	404	1	2675	909	1	6009	6791	6379	5898	3163	3655	2259	1624	Olfactomedin 1
	Mm.35145	2444877	AI552566	1447971_at	-2.33	0.03756	93	44	0.5	40	13	0.25	71	50	100	152	22	45	51	42	Adult male hypothalamus cDNA, RIKEN full-length enriched library, clone:A230061C15 product:unknown E
	Mm.319398		AI627121	1419846_at	-2.31	0.03241	90	44	0.75	39	14	0.25	52	153	82	74	26	51	50	28	Transcribed sequences
2600006K01Rik	Mm.296336	1917569	AV323203	1435345_at	-2.3	0.01335	2438	292	1	1061	397	1	2477	2079	2790	2406	1325	1461	622	835	RIKEN cDNA 2600006K01 gene
4930428J16Rik	Mm.32215	1921875	AK006988	1432161_a_at	-2.14	0.00675	136	40	0.5	63	13	0	129	192	100	123	54	53	67	80	RIKEN cDNA 4930428J16 gene
Isp2	Mm.207082	2149952	NM_053260	1449992_at	-2.13	0.01451	2919	1068	1	1371	382	1	4443	2859	2074	2298	1195	1879	1423	987	implantation serine protease 2
6430556C10Rik	Mm.241682	2442636	NM_178725	1437201_at	-2.11	0.01678	182	45	0.75	86	26	0	216	203	192	116	97	92	107	48	RIKEN cDNA 6430556C10 gene
Adprh	Mm.20047		NM_007414	1460183_at	-2.02	0.02881	174	38	1	86	38	0.25	121	172	195	207	63	94	136	51	RIKEN cDNA D930030I03 gene
P2ry1	Mm.281452	105049	NM_008772	1421456_at	-2.02	0.04518	227	58	0.5	113	45	0.25	310	184	224	191	55	161	131	105	purinergic receptor P2Y, G-protein coupled 1
	Mm.281336		BG076345	1444924_at	-2	0.00746	164	38	0.875	82	7	0.75	170	111	200	175	77	90	86	75	NULL
Gt(ROSA)26asSor	Mm.781		NM_008188	1454061_at	-1.99	0.0254	170	45	1	85	27	0.625	126	161	159	234	96	48	90	109	Gene trap ROSA 26 antisense, Philippe Soriano
Tmod2	Mm.291880	1355335	NM_016711	1430153_at	-1.99	0.04963	118	48	0.5	60	22	0.25	184	112	66	112	44	86	40	68	tropomodulin 2
Glyat	Mm.39974	2147502	NM_145935	1451515_s_at	-1.98	0.01908	109	12	0.875	55	20	0.125	101	98	123	114	34	56	82	48	Glycine-N-acyltransferase
4833420G17Rik	Mm.9860	1914642	NM_026127	1430220_at	-1.97	0.00791	107	21	1	54	15	0.5	79	101	127	119	39	45	61	72	RIKEN cDNA 4833420G17 gene
	Mm.159775	1923983	AK018204	1433015_at	-1.97	0.04905	139	63	1	71	20	0.5	232	92	116	116	59	83	92	49	Adult male medulla oblongata cDNA, RIKEN full-length enriched library, clone:6330436F06 product:uncl
	Mm.133091	1917657	AV091308	1430493_at	-1.96	0.01696	133	27	0.75	68	24	0	163	103	118	148	101	67	45	58	Adult male tongue cDNA, RIKEN full-length enriched library, clone:2310061G22 product:unclassifiable,
	Mm.136979	1921800	BB538672	1430222_at	-1.96	0.04876	170	64	0.5	87	36	0.25	160	109	150	259	55	56	108	127	Adult male cecum cDNA, RIKEN full-length enriched library, clone:9130007G19 product:hypothetical pro
Cyp26a1	Mm.42230	1096359	NM_007811	1419430_at	-1.95	0.01634	2520	344	1	1291	347	1	2680	2422	2889	2090	773	1425	1479	1488	Cytochrome P450, family 26, subfamily a, polypeptide 1
Usp46	Mm.48795		BB150699	1440416_at	-1.95	0.02324	254	70	0.75	130	52	0.75	217	315	173	310	109	109	207	95	Ubiquitin specific protease 46
Hip2	Mm.319512	1858216	NM_016786	1444212_at	-1.94	0.04679	102	19	0.75	53	26	0.25	119	76	111	101	89	28	46	47	huntingtin interacting protein 2
H2-T18	Mm.14109		M16810	1452547_s_at	-1.93	0.01869	141	44	0.375	73	18	0.5	97	141	201	127	81	75	90	49	Histocompatibility 2, T region locus 3
	Mm.182730		BG074577	1459485_at	-1.93	0.01143	169	38	0.25	87	24	0.5	215	181	152	128	56	113	88	93	Transcribed sequences
	Mm.302891		AW124641	1445670_at	-1.93	0.00757	171	41	1	88	15	0.25	203	129	208	143	103	99	72	80	NULL
Pbx1	Mm.43358		BB469592	1442846_at	-1.92	0.03908	196	62	0.5	102	31	0.125	199	109	223	253	113	139	68	87	Pre B-cell leukemia transcription factor 1
2410089E03Rik	Mm.321324	1920942	BB231140	1443422_at	-1.91	0.02835	143	40	0.5	75	25	0.25	98	120	173	181	46	84	65	105	RIKEN cDNA 2410089E03 gene
	Mm.170565		BB360886	1460147_at	-1.91	0.00814	121	32	1	63	9	0.25	122	88	163	111	66	52	74	62	Transcribed sequences
BC046386	Mm.308481	3040679	NM_181422	1457105_at	-1.89	0.00781	128	30	0.5	68	15	0.5	113	168	99	134	50	87	65	70	cDNA sequence BC046386
	Mm.62813		AV299235	1457796_at	-1.88	0.01388	98	28	1	52	11	0.25	81	131	69	110	66	49	39	53	Transcribed sequences
	Mm.214313		BM117114	1443697_at	-1.87	0.04893	54	10	0.625	29	10	0.125	41	62	50	62	14	34	38	29	21 days neonate cerebellum cDNA, RIKEN full-length enriched library, clone:G630009M09 product:unknow
	Mm.170660		BG086638	1420312_s_at	-1.87	0.03813	248	77	1	133	36	0.75	265	146	332	249	144	139	166	82	NULL
	Mm.215759		BB535108	1457839_at	-1.85	0.02676	177	56	1	95	20	0.75	120	203	241	142	102	119	88	73	0 day neonate lung cDNA, RIKEN full-length enriched library, clone:E030041N21 product:unknown EST, f
	Mm.181641		BB323256	1438433_at	-1.83	0.01005	141	25	1	77	20	0.75	148	120	123	172	61	61	83	103	4 days neonate male adipose cDNA, RIKEN full-length enriched library, clone:B430206J08 product:weakl
	Mm.132754		BB470501	1440646_at	-1.82	0.03407	92	8	0.5	51	16	0.125	86	87	103	95	62	66	33	42	12 days embryo eyeball cDNA, RIKEN full-length enriched library, clone:D230033P15 product:unknown ES
	Mm.182783		BG075241	1459168_at	-1.82	0.00936	110	26	0.75	60	13	0.25	83	112	99	145	74	48	51	69	NULL
Ide	Mm.28366	96412	NM_031156	1453988_a_at	-1.8	0.0173	5484	1378	1	3049	486	1	3617	5869	5532	6920	2333	3392	3299	3172	Insulin degrading enzyme
	Mm.134585		BB491449	1446760_at	-1.8	0.00659	91	18	0.25	50	11	0.5	114	84	71	94	65	47	39	51	Transcribed sequences
	Mm.136111		BB148868	1446156_at	-1.77	0.01888	312	81	1	177	50	1	430	265	255	299	247	178	150	132	Adult female vagina cDNA, RIKEN full-length enriched library, clone:9930115F03 product:hypothetical
Dmtf1	Mm.22480	2442539	BB323696	1440845_at	-1.76	0.00486	170	32	1	97	16	0.75	149	187	138	208	105	111	75	97	Cyclin D binding myb-like transcription factor 1
	Mm.227887		BB479183	1445774_at	-1.76	0.01079	414	79	1	235	53	1	498	386	454	317	293	164	246	237	13 days embryo heart cDNA, RIKEN full-length enriched library, clone:D330037B11 product:unknown EST,
1700028F16Rik	Mm.76832	1916719	AV206071	1440820_x_at	-1.75	0.04765	80	27	0.75	45	16	0.375	82	54	67	117	37	69	38	38	RIKEN cDNA 1700028F16 gene
	Mm.351830		BG066671	1446620_at	-1.74	0.04611	119	25	1	68	25	0.75	90	124	150	113	38	65	73	98	Transcribed sequences
	Mm.218289		BM116765	1443529_at	-1.73	0.02984	513	15	1	296	90	0.625	508	518	530	495	297	266	417	203	Transcribed sequences
Dsip1	Mm.22216	1196284	NM_010286	1425557_x_at	-1.72	0.0143	509	38	1	297	71	1	526	452	528	530	333	367	284	203	Delta sleep inducing peptide, immunoreactor
6030460N08Rik	Mm.208618	1924393	AI647043	1447973_at	-1.71	0.04364	202	43	1	118	46	0.5	262	166	203	178	129	179	88	78	RIKEN cDNA 6030460N08 gene
Mtf2	Mm.117055		NM_013827	1445151_at	-1.71	0.02619	161	18	0.5	94	25	0	138	183	162	161	110	97	111	58	metal response element binding transcription factor 2
Trim32	Mm.22786		BM941510	1443401_at	-1.69	0.03496	73	10	0.75	43	14	0	72	83	77	60	46	28	39	60	Tripartite motif protein 32
	Mm.67911		AV320456	1458887_at	-1.69	0.02106	257	57	0.875	152	38	0.75	213	203	307	306	191	176	133	109	NULL
AI315037	Mm.23685		NM_139311	1451685_at	-1.68	0.03448	157	22	1	93	27	0.5	146	159	186	136	57	89	108	118	Myeloid/lymphoid or mixed lineage-leukemia translocation to 6 homolog (Drosophila)
Rad51c	Mm.37376	2150020	NM_053269	1423026_at	-1.68	0.04685	151	47	1	90	11	1	186	115	198	106	82	88	106	83	Rad51 homolog c (S. cerevisiae)
	Mm.348370	2140648	BG065751	1458879_at	-1.68	0.03956	119	31	1	71	20	0.5	119	161	87	111	44	89	68	83	Transcribed sequences
Rbm9	Mm.202774	1933973	NM_175387	1418246_at	-1.65	0.00933	305	47	1	185	41	1	343	239	307	333	155	238	151	196	RNA binding motif protein 9
Sod2	Mm.290876	98352	NM_013671	1417194_at	-1.64	0.04982	146	21	0.875	89	27	0.875	128	127	163	165	52	109	110	85	superoxide dismutase 2, mitochondrial
Cpt1a	Mm.18522	1098296	NM_013495	1434866_x_at	-1.63	0.03425	1904	584	1	1170	108	1	1543	1564	1737	2771	1258	1265	1052	1105	Carnitine palmitoyltransferase 1a, liver
Lass5	Mm.9550	1919199	NM_028015	1447308_at	-1.63	0.04847	159	34	1	98	30	0.75	144	123	167	201	83	124	121	62	Longevity assurance homolog 5 (S. cerevisiae)
	Mm.208138	2441999	BB522674	1437675_at	-1.63	0.03106	387	51	0.875	237	64	0.375	330	454	378	387	302	214	159	274	15 days embryo head cDNA, RIKEN full-length enriched library, clone:D930008O12 product:unclassifiabl
4921509E07Rik	Mm.56514	1918147	NM_027597	1438987_at	-1.62	0.01795	218	49	1	135	26	0.75	163	256	192	263	135	116	172	117	RIKEN cDNA 4921509E07 gene
D430015B01Rik	Mm.28813	1889842	NM_153574	1456621_at	-1.62	0.01158	3493	633	1	2161	476	1	4356	3362	2834	3419	1888	1822	2856	2079	RIKEN cDNA D430015B01 gene
	Mm.136840	2444099	BB535337	1446270_at	-1.62	0.0145	96	16	0.5	59	13	0.75	110	74	101	100	55	44	65	74	11 days embryo gonad cDNA, RIKEN full-length enriched library, clone:7030419G12 product:unknown EST,
	Mm.316022		BG070110	1437213_at	-1.62	0.00684	182	35	1	113	13	1	149	168	231	181	108	131	108	103	Transcribed sequence with moderate similarity to protein ref:NP_008937.1 (H.sapiens) cleavage and po
	Mm.258707		BB524346	1440273_at	-1.62	0.04314	94	23	0.625	58	17	0.75	79	80	129	91	58	79	59	37	Transcribed sequences
	Mm.133166		BB208422	1459450_at	-1.62	0.0356	172	10	1	106	30	0.25	186	167	170	164	111	146	77	91	NULL
	Mm.316626		BB296763	1446141_at	-1.62	0.0158	3370	442	1	2085	464	1	3616	2715	3656	3494	1498	2470	2444	1927	12 days embryo eyeball cDNA, RIKEN full-length enriched library, clone:D230024J16 product:unclassifi
Gpr153	Mm.23235	1916157	NM_178406	1426973_at	-1.61	0.04983	868	226	1	539	70	1	987	1060	877	548	567	521	452	618	G protein-coupled receptor 153
Mpp6	Mm.41288	1927340	BB521778	1440490_at	-1.61	0.03124	206	54	1	128	28	1	283	197	156	187	142	159	113	96	Membrane protein, palmitoylated 6 (MAGUK p55 subfamily member 6)
Tnni2	Mm.39469	105070	NM_009405	1416889_at	-1.61	0.039	2100	200	1	1307	475	1	2312	2123	1829	2134	1202	1035	985	2005	Troponin I, skeletal, fast 2
	Mm.154737	1098598	C79489	1447526_at	-1.61	0.0031	676	55	1	420	65	0.875	596	684	715	709	342	475	473	391	Transcribed sequences
	Mm.102765		BB160137	1458408_at	-1.61	0.02831	263	64	0.625	164	18	0.75	320	317	205	211	174	138	174	170	Transcribed sequence with strong similarity to protein sp:P00722 (E. coli) BGAL_ECOLI Beta-galactosi
A230052E19Rik	Mm.220329	2444703	BE946786	1435933_at	-1.6	0.0085	161	27	1	100	12	0.875	162	181	178	122	84	109	99	110	RIKEN cDNA A230052E19 gene
BC015286	Mm.223646	2448547	NM_198171	1457619_at	-1.6	0.00544	13140	2245	1	8218	1193	1	16050	13178	12741	10593	9934	7867	7908	7165	cDNA sequence BC015286
Pcsk5	Mm.3401		BG068653	1459124_at	-1.6	0.03303	193	44	0.625	121	33	0.375	184	147	190	252	94	165	127	97	Proprotein convertase subtilisin/kexin type 5
Ppp2r2a	Mm.273997	1919228	AK010380	1429715_at	-1.6	0.01265	413	80	1	258	51	1	510	345	447	351	331	240	212	250	protein phosphatase 2 (formerly 2A), regulatory subunit B (PR 52), alpha isoform
	Mm.209267		BB373481	1446150_at	-1.6	0.01391	404	53	1	253	54	1	437	342	457	379	249	316	185	261	16 days embryo head cDNA, RIKEN full-length enriched library, clone:C130070I23 product:unclassifiabl
1700027N10Rik	Mm.17993	1922814	NM_029338	1424763_at	-1.59	0.03499	413	109	1	260	42	1	384	293	555	421	305	204	258	272	RIKEN cDNA 1700027N10 gene
2610040C18Rik	Mm.260893	1917178	NM_027263	1453067_at	-1.59	0.01967	165	37	0.625	104	21	0.25	213	176	142	131	105	90	133	89	RIKEN cDNA 2610040C18 gene
3300001A09Rik	Mm.105353	1922947	AK014341	1453326_at	-1.59	0.0171	1278	238	1	804	178	0.875	1627	1185	1091	1209	589	859	1013	758	RIKEN cDNA 3300001A09 gene
5730555F13Rik	Mm.22379	1913910	NM_025690	1445720_at	-1.59	0.03369	205	45	0.75	129	31	0.625	152	253	228	187	131	89	132	164	RIKEN cDNA 5730555F13 gene
Gpsm1	Mm.266611	1915089	NM_153410	1423689_a_at	-1.59	0.01228	476	85	1	300	61	1	424	589	493	400	382	310	242	266	G-protein signalling modulator 1 (AGS3-like, C. elegans)
	Mm.348057	2138198	AI314969	1439880_at	-1.59	0.04125	123	14	0.625	77	23	0.875	114	127	141	109	51	88	103	67	Transcribed sequences
	Mm.135764	1914002	BB501711	1435827_at	-1.59	0.00276	416	38	1	261	39	1	423	364	420	455	318	228	244	256	0 day neonate kidney cDNA, RIKEN full-length enriched library, clone:D630035O08 product:unknown EST,
5330427M13Rik	Mm.166647	2441697	BB429778	1459430_at	-1.58	0.01319	144	18	0.625	91	21	0.5	134	169	142	130	119	88	88	69	RIKEN cDNA 5330427M13 gene
Ppp4r1	Mm.48686	1917601	NM_146081	1447589_at	-1.58	0.04368	142	15	1	90	32	0.75	150	136	125	157	82	64	136	76	Protein phosphatase 4, regulatory subunit 1
	Mm.320208		AV243361	1446719_at	-1.58	0.01491	175	37	1	111	13	1	138	218	192	151	117	92	112	122	NULL
Atp8a1	Mm.153230		NM_009727	1423597_at	-1.57	0.00751	2799	466	1	1781	142	1	3452	2816	2458	2470	1620	1796	1963	1744	ATPase, aminophospholipid transporter (APLT), class I, type 8A, member 1
Hspb6	Mm.34885	2685325	BB755506	1436332_at	-1.57	0.01026	1989	347	1	1269	91	1	2261	2296	1814	1587	1199	1392	1286	1200	Heat shock protein, alpha-crystallin-related, B6
Itgae	Mm.96	1298377	AV210813	1447541_s_at	-1.57	0.00463	172	23	0.875	109	7	0.5	140	169	185	193	108	107	120	102	Integrin, alpha E, epithelial-associated
Pkd1l2	Mm.159753	2664668	NM_029686	1454187_at	-1.57	0.03812	208	48	0.75	133	25	0.5	248	139	222	222	133	168	114	117	polycystic kidney disease 1 like 2
Uap1	Mm.27969	1334459	NM_133806	1416745_x_at	-1.57	0.02916	207	32	1	132	38	0.875	235	171	233	189	185	107	103	131	UDP-N-acetylglucosamine pyrophosphorylase 1
	Mm.249338	2147921	BB271066	1457649_x_at	-1.57	0.01744	165	14	0.5	105	21	0.25	180	172	148	161	118	75	106	122	Transcribed sequences
1700051C09Rik	Mm.262369		NM_026562	1430358_at	-1.56	0.02649	187	30	1	120	27	0.5	185	221	148	193	149	85	113	132	RIKEN cDNA 1700051C09 gene
1810020C19Rik	Mm.272498	1916363	BB560177	1455271_at	-1.56	0.04764	597	177	1	383	33	1	840	472	458	619	351	371	429	378	RIKEN cDNA 1810020C19 gene
A830010M20Rik	Mm.261891	2445097	AV327791	1436117_at	-1.56	0.0271	312	61	1	200	44	1	258	380	347	265	138	238	205	221	RIKEN cDNA A830010M20 gene
	Mm.56401	1918384	AK016843	1431461_at	-1.56	0.0445	273	77	1	175	36	0.75	222	222	385	265	176	196	124	205	Transcribed locus, moderately similar to NP_659121.1 cDNA sequence BC022146 [Mus musculus]
	Mm.214480		BB830168	1456861_at	-1.56	0.03547	204	52	1	131	26	1	149	232	175	261	106	168	123	126	Transcribed sequences
	Mm.158885		AV374494	1430201_at	-1.56	0.01801	217	37	0.625	139	29	0.25	247	167	242	212	161	168	121	109	10 days neonate cortex cDNA, RIKEN full-length enriched library, clone:A830012H03 product:hypothetic
	Mm.288631	2443408	BB229155	1441063_at	-1.56	0.02976	196	41	0.875	126	27	0.5	240	223	165	157	154	90	124	137	16 days embryo head cDNA, RIKEN full-length enriched library, clone:C130014L07 product:unknown EST,
6430706D22Rik	Mm.259108		NM_198652	1451456_at	-1.55	0.00696	229	24	1	148	27	1	225	242	198	252	188	138	128	137	RIKEN cDNA 6430706D22 gene
Ppm1a	Mm.261045		NM_008910	1430204_at	-1.55	0.03607	93	21	0	60	7	0.5	109	63	104	95	59	55	55	69	protein phosphatase 1A, magnesium dependent, alpha isoform
Smc6l1	Mm.173953	1914491	NM_026052	1422910_s_at	-1.55	0.02273	509	53	1	327	74	1	506	530	438	561	243	361	294	410	SMC6 structural maintenance of chromosomes 6-like 1 (yeast)
9330175E14Rik	Mm.235354	2443913	NM_177146	1460134_at	-1.54	0.00915	110	15	0.875	71	12	0.25	117	112	87	122	74	65	87	58	RIKEN cDNA 9330175E14 gene
Cbara1	Mm.27199	2384909	AW557962	1459525_at	-1.54	0.01238	135	16	0.75	88	19	0.125	124	159	130	127	115	76	75	86	Calcium binding atopy-related autoantigen 1
Cftr	Mm.15621	88388	NM_021050	1427767_a_at	-1.54	0.0384	109	20	1	71	19	0.875	112	131	81	113	50	89	60	84	Cystic fibrosis transmembrane conductance regulator homolog
Hspb7	Mm.46181	1352494	NM_013868	1421289_at	-1.54	0.0128	1164	211	1	756	86	1	875	1330	1139	1311	684	704	876	760	Heat shock protein family, member 7 (cardiovascular)
Pdcd4	Mm.1605		BB732233	1444171_at	-1.54	0.00392	352	49	1	228	20	1	405	286	359	360	215	247	242	207	Programmed cell death 4
Ssbp2	Mm.208399		NM_024272	1451542_at	-1.54	0.01028	268	50	0.75	174	27	0.5	242	242	344	246	148	199	154	196	single-stranded DNA binding protein 2
	Mm.127541		BB386653	1447043_at	-1.54	0.02947	353	51	1	228	54	1	403	341	379	287	275	218	264	156	0 day neonate cerebellum cDNA, RIKEN full-length enriched library, clone:C230047L12 product:unknown
	Mm.11288	3034343	BG070838	1458573_at	-1.54	0.03163	139	28	0.75	90	21	0.25	146	174	108	127	69	107	109	76	Transcribed locus
	Mm.319520		BE996194	1459731_at	-1.54	0.02514	365	74	1	237	47	1	403	449	287	320	224	263	284	178	NULL
	Mm.346510		C76202	1445367_at	-1.54	0.02724	115	26	0.75	75	13	0.375	122	109	83	145	91	68	61	78	Transcribed sequences
Arl8	Mm.174068		NM_029466	1453590_at	-1.53	0.02735	181	38	1	118	25	1	153	230	150	192	90	105	133	145	ADP-ribosylation factor-like 8
Gria3	Mm.234688		NM_016886	1434728_at	-1.53	0.01611	751	160	1	490	34	1	990	666	675	673	528	465	457	511	glutamate receptor, ionotropic, AMPA3 (alpha 3)
Qk	Mm.262294		NM_021881	1425597_a_at	-1.53	0.00318	294	32	1	192	27	1	251	328	294	304	160	182	222	204	quaking
	Mm.207448		BB667602	1443003_at	-1.53	0.04667	62	13	0.75	40	10	0.25	46	66	76	60	48	37	49	27	2 days neonate thymus thymic cells cDNA, RIKEN full-length enriched library, clone:E430026C01 produc
	Mm.156535		BB523143	1446565_at	-1.53	0.04206	146	34	1	96	17	0.5	98	177	151	160	107	100	71	105	15 days embryo head cDNA, RIKEN full-length enriched library, clone:D930012I10 product:unknown EST,
1500002M01Rik	Mm.294617	1916229	NM_133702	1451010_at	-1.52	0.00539	1162	152	1	766	47	1	1268	1142	1284	956	754	707	818	786	RIKEN cDNA 1500002M01 gene
4932417H02Rik	Mm.209933	1921620	NM_028898	1430784_a_at	-1.52	0.02551	191	28	1	126	29	0.75	185	183	164	231	99	146	102	155	RIKEN cDNA 4932417H02 gene
Arid5b	Mm.270346	2175912	NM_023598	1420972_at	-1.52	0.01548	295	53	1	194	12	0.5	325	347	226	282	203	177	198	200	AT rich interactive domain 5B (Mrf1 like)
Cstf2	Mm.67938	1343054	NM_133196	1455523_at	-1.52	0.04979	188	37	1	124	37	0.75	173	162	174	244	116	88	114	176	Cleavage stimulation factor, 3' pre-RNA subunit 2
Ttn	Mm.26579	1919735	BB830098	1447250_a_at	-1.52	0.03855	568	130	1	375	34	1	636	698	400	540	329	401	369	401	Titin
	Mm.210163		BB027193	1445984_at	-1.52	0.01151	257	31	1	169	32	1	256	215	287	271	160	138	213	165	NULL
6230416A05Rik	Mm.12716		BF533688	1453732_at	-1.51	0.01718	1129	171	1	749	144	1	1053	1221	930	1312	719	832	885	560	RIKEN cDNA 6230416A05 gene
9430057O19Rik	Mm.124539	2441745	NM_174849	1458420_at	-1.51	0.03651	197	22	0.625	131	31	0.5	177	201	185	227	124	91	155	155	RIKEN cDNA 9430057O19 gene
AV006891	Mm.314618	2443258	NM_178084	1441897_at	-1.51	0.01256	289	49	1	192	28	1	256	239	338	324	192	217	153	207	expressed sequence AV006891
BC042775	Mm.210465	1921855	AK014686	1431309_at	-1.51	0.04131	68	18	0.625	45	7	0.375	70	56	53	92	37	54	46	42	cDNA sequence BC042775
Dmrta1	Mm.130167	2653627	NM_175647	1441579_at	-1.51	0.04662	168	27	1	111	34	1	146	203	175	148	109	99	158	77	doublesex and mab-3 related transcription factor like family A1
Hif3a	Mm.354757	1859778	NM_016868	1425429_s_at	-1.51	0.01902	215	39	0.75	143	26	0	210	236	164	252	177	140	138	116	hypoxia inducible factor 3, alpha subunit
Mbd4	Mm.259308	1333850	NM_010774	1449490_at	-1.51	0.00466	365	51	1	241	30	1	385	304	347	423	252	274	233	204	methyl-CpG binding domain protein 4
	Mm.281741		BG070364	1459159_a_at	-1.51	0.00041	282	16	1	187	15	0.25	295	271	296	266	193	166	202	185	10, 11 days embryo whole body cDNA, RIKEN full-length enriched library, clone:2810012H18 product:unk
4931440L10Rik	Mm.158529	1918251	NM_183292	1430094_at	-1.5	0.02093	89	14	0.75	59	12	0.125	98	68	90	100	72	53	66	47	RIKEN cDNA 4931440L10 gene
Accn4	Mm.110790	2652846	NM_183022	1437091_at	-1.5	0.01923	186	35	0.5	124	25	0.625	181	168	237	157	114	160	108	112	amiloride-sensitive cation channel 4, pituitary
Pcdhb3	Mm.82308	2136737	NM_053128	1420429_at	-1.5	0.02812	306	71	1	203	36	0.875	406	242	274	300	191	256	192	175	Protocadherin beta 3
	Mm.137107		BF730667	1440334_at	-1.5	0.0233	120	21	1	80	3	0.25	94	141	131	114	78	79	84	78	Transcribed sequence with moderate similarity to protein pir:S12207 (M.musculus) S12207 hypothetical
BC036563	Mm.402	2385891	NM_153159	1427348_at	1.5	0.00874	210	28	0.625	315	56	1	195	251	193	198	282	393	315	269	CDNA sequence BC036563
D19Ertd386e	Mm.254169		NM_177464	1421153_at	1.51	0.01273	236	41	1	356	20	1	177	250	242	274	381	356	332	357	DNA segment, Chr 19, ERATO Doi 386, expressed
D730049H07Rik	Mm.218582	1925542	NM_175423	1424989_at	1.51	0.00697	251	31	1	380	65	1	221	268	230	287	379	326	472	345	RIKEN cDNA D730049H07 gene
Dp1l1	Mm.28147	1917585	NM_139292	1430128_a_at	1.51	0.01041	492	64	1	743	125	1	466	532	414	554	837	575	840	720	Deleted in polyposis 1-like 1
Gzme	Mm.14424	109265	NM_010373	1421227_at	1.51	0.01925	17896	2101	1	26981	5139	1	19977	18483	18146	14980	20199	29749	26029	31946	Granzyme E
Slc2a3	Mm.269857	95757	NM_011401	1437052_s_at	1.51	0.0045	1155	122	1	1741	263	1	1183	1245	975	1217	2099	1491	1616	1761	solute carrier family 2 (facilitated glucose transporter), member 3
Tnfrsf9	Mm.244187		NM_011612	1428034_a_at	1.51	0.01868	1279	267	1	1937	260	1	1044	1526	1493	1053	1739	2284	1735	1989	tumor necrosis factor receptor superfamily, member 9
	Mm.133328		BF011300	1438873_at	1.51	0.02076	43	9	0.25	65	10	0.875	36	56	37	43	53	65	66	77	Transcribed sequence with weak similarity to protein sp:Q15776 (H.sapiens) Z192_HUMAN Zinc finger pr
	Mm.220142		AK014190	1432421_at	1.51	0.02918	55	9	0	83	16	0.75	63	61	47	47	90	87	95	59	NULL
AI428795	Mm.305002	2140873	NM_024477	1419584_at	1.52	0.04676	845	125	1	1284	315	1	709	1005	796	871	1593	1442	866	1234	expressed sequence AI428795
Capza1	Mm.19142	106227	BB211710	1440380_at	1.52	0.04959	89	25	0.875	136	23	1	75	60	112	109	145	115	119	165	Transcribed locus, strongly similar to NP_006126.1 capping protein (actin filament) muscle Z-line, a
Flrt3	Mm.234783	1918686	NM_178382	1429310_at	1.52	0.00251	173	21	1	264	31	0.875	200	179	154	161	288	262	222	285	fibronectin leucine rich transmembrane protein 3
Pqlc2	Mm.45131	2384837	NM_145384	1425632_a_at	1.52	0.01999	486	67	0.625	740	151	0.875	501	480	400	562	787	593	930	650	PQ loop repeat containing 2
	Mm.321591		BQ084812	1437892_at	1.52	0.01469	1415	279	1	2154	159	1	1491	1763	1296	1109	1996	2367	2173	2080	15 days embryo head cDNA, RIKEN full-length enriched library, clone:D930032D02 product:unclassifiabl
	Mm.41360	2146646	BQ176176	1455324_at	1.52	0.01096	563	83	1	854	140	1	627	441	587	597	998	731	951	737	15 days embryo head cDNA, RIKEN full-length enriched library, clone:D930035P11 product:unknown EST,
4933414E04Rik	Mm.195859	1921705	NM_028950	1432012_a_at	1.53	0.00216	165	20	1	252	29	1	182	182	143	154	265	286	233	225	RIKEN cDNA 4933414E04 gene
Fcmd	Mm.247210	2179507	NM_139309	1451853_at	1.53	0.03588	88	23	0.75	135	23	0.5	66	75	92	119	159	121	151	111	Fukuyama type congenital muscular dystrophy homolog (human)
Ntf5	Mm.20344	97381	NM_198190	1440353_at	1.53	0.02323	127	28	0.5	195	29	1	111	97	143	157	224	197	202	155	Neurotrophin 5
Smarca1	Mm.229151	1935127	NM_053123	1460292_a_at	1.53	0.04429	504	147	1	773	77	1	616	360	397	645	791	691	872	738	SWI/SNF related, matrix associated, actin dependent regulator of chromatin, subfamily a, member 1
	Mm.31535		AV291985	1458680_at	1.53	0.01563	93	17	0.25	143	19	0.5	96	102	69	106	135	120	162	155	Transcribed locus
BC014685	Mm.170023	2385244	NM_144916	1424726_at	1.54	0.00396	2034	325	1	3139	374	1	1861	1886	1867	2521	3412	2663	3020	3462	cDNA sequence BC014685
Cyp26b1	Mm.255246	2176159	NM_175475	1460011_at	1.54	0.03722	383	92	0.5	591	120	0.375	284	331	435	483	616	617	424	709	cytochrome P450, family 26, subfamily b, polypeptide 1
	Mm.323846		BM239448	1441121_at	1.54	0.01527	118	26	0.25	183	27	1	155	101	119	98	197	209	146	177	Transcribed sequence with moderate similarity to protein pir:S12207 (M.musculus) S12207 hypothetical
Birc6	Mm.290908		NM_007566	1419563_at	1.55	0.01866	256	55	1	399	75	1	291	211	208	315	389	507	340	359	baculoviral IAP repeat-containing 6
Slc26a2	Mm.24803	892977	NM_007885	1421145_at	1.55	0.00188	135	17	0.5	209	24	1	134	132	157	116	185	226	232	193	Solute carrier family 26 (sulfate transporter), member 2
	Mm.101662		BB479526	1456752_at	1.56	0.02565	237	53	1	371	72	1	242	164	289	254	360	366	293	467	13 days embryo heart cDNA, RIKEN full-length enriched library, clone:D330038P10 product:unknown EST,
	Mm.244804		BB214834	1459956_at	1.56	0.03785	76	20	0.25	118	22	0.875	70	82	99	52	134	85	127	125	Adult male aorta and vein cDNA, RIKEN full-length enriched library, clone:A530023D22 product:unclass
	Mm.159913		AK020543	1433271_at	1.56	0.04243	71	20	0.5	110	16	1	95	56	53	79	95	132	101	112	NULL
	Mm.351498	1289277	BG069580	1459475_at	1.58	0.02655	38	9	0	61	12	0.5	27	48	36	42	53	66	48	76	Transcribed sequence with weak similarity to protein sp:P10266 (H.sapiens) POL1_HUMAN Endogenous ret
E430026A01Rik	Mm.29402	1917793	AK017599	1433357_at	1.59	0.02608	84	23	0.25	134	20	0.625	68	115	64	89	108	133	158	137	RIKEN cDNA E430026A01 gene
Mfap3	Mm.30501		NM_145426	1451464_at	1.59	0.01361	337	62	1	536	49	1	358	375	372	244	590	481	560	512	Microfibrillar-associated protein 3
Pycard	Mm.24163	1931465	NM_023258	1417347_at	1.59	0.02654	56	12	0.5	89	19	0	56	63	66	39	113	97	73	74	PYD and CARD domain containing
0610012D09Rik	Mm.29122		NM_021554	1417711_at	1.6	0.03361	120	36	0	191	30	0.625	99	84	132	164	221	181	211	154	RIKEN cDNA 0610012D09 gene
1700129I15Rik	Mm.336243	1925728	AK018998	1432566_at	1.61	0.04805	1726	369	1	2781	734	1	2129	1860	1660	1254	1748	3414	2797	3165	RIKEN cDNA 1700129I15 gene
Fgf1	Mm.241282	95515	NM_010197	1423136_at	1.61	0.02879	553	34	1	892	196	1	542	545	524	602	1030	682	1087	771	fibroblast growth factor 1
2210401J11Rik	Mm.26127	1917325	BG069270	1440409_at	1.62	0.0349	44	12	0	71	19	0.75	38	47	59	32	98	68	63	57	RIKEN cDNA 2210401J11 gene
Slc9a8	Mm.278924	1924281	NM_178371	1430932_at	1.62	0.02286	85	21	1	138	13	1	94	80	107	59	119	150	140	141	solute carrier family 9 (sodium/hydrogen exchanger), member 8
	Mm.308840		BG075346	1459495_at	1.62	0.02163	193	50	0.375	313	43	1	178	134	209	252	344	254	306	347	NULL
A130078K24Rik	Mm.117150	3026952	BB164560	1444482_at	1.64	0.03282	95	23	0.5	156	37	1	62	97	114	107	198	125	126	175	RIKEN cDNA A130078K24 gene
Krt1-12	Mm.268993	96687	NM_010661	1419231_s_at	1.64	0.01604	68	13	0.625	112	24	1	62	66	87	58	110	138	80	120	keratin complex 1, acidic, gene 12
4732467L16Rik	Mm.41945	3045307	NM_177667	1457149_at	1.65	0.04962	220	41	0.75	363	118	1	187	267	185	243	400	267	513	271	RIKEN cDNA 4732467L16 gene
	Mm.31556		AI451538	1444177_at	1.65	0.01008	160	34	0.75	264	33	1	175	118	149	199	243	236	309	267	Transcribed locus, weakly similar to XP_484812.1 LOC433252 [Mus musculus]
	Mm.261690		BG817292	1438704_at	1.68	0.00211	205	29	1	343	17	1	184	210	244	180	339	328	338	367	Partial mRNA for hypothetical protein (ORF1), 759 BP
Dnmt3a	Mm.5001	1261827	NM_153743	1423066_at	1.69	0.02197	119	38	0	201	35	0.5	103	97	100	177	168	187	200	250	DNA methyltransferase 3A
Ghr	Mm.3986	95708	BB552070	1459948_at	1.69	0.0344	355	114	1	600	152	1	293	261	348	518	789	521	648	441	Growth hormone receptor
Klhl13	Mm.224306	1914705	NM_026167	1416242_at	1.69	0.03866	835	214	1	1415	419	1	749	578	956	1057	1988	980	1361	1333	kelch-like 13 (Drosophila)
1110002E22Rik	Mm.45669	1915066	BE991102	1430786_at	1.71	0.03184	98	28	0	167	34	0.625	96	131	101	63	199	121	164	185	RIKEN cDNA 1110002E22 gene
4930418P06Rik	Mm.226994	1924117	NM_146111	1446589_at	1.71	0.03814	65	20	0.25	110	24	0.75	89	69	40	61	92	143	91	116	RIKEN cDNA 4930418P06 gene
	Mm.104920		AV253518	1438183_x_at	1.71	0.01781	276	68	1	473	105	1	243	304	202	356	456	351	606	481	NULL
1700010H22Rik	Mm.79012	1922750	NM_029312	1443840_x_at	1.73	0.04401	62	25	0.25	108	17	0.5	49	41	97	62	88	121	122	100	RIKEN cDNA 1700010H22 gene
Col13a1	Mm.300931	1277201	NM_007731	1422866_at	1.73	0.03811	81	4	0.125	140	35	0.5	77	80	85	81	167	88	151	153	procollagen, type XIII, alpha 1
Gpld1	Mm.291831	106604	NM_008156	1418050_at	1.73	0.02215	165	43	0.5	285	73	1	165	158	221	115	222	277	251	389	glycosylphosphatidylinositol specific phospholipase D1
Zfpn1a3	Mm.133367		BB151746	1436649_at	1.74	0.02943	80	24	0.5	140	9	1	113	77	55	75	128	150	138	143	zinc finger protein, subfamily 1A, 3 (Aiolos)
	Mm.302695	3035137	AW550321	1460600_at	1.75	0.01579	231	58	1	405	52	1	280	198	281	167	364	407	371	477	Similar to ubiquitin-conjugating enzyme UBCi (LOC245350), mRNA
Cach	Mm.275963		NM_028790	1449457_at	1.76	0.01843	108	9	0.25	191	56	1	104	119	113	97	176	167	273	147	cytosolic acetyl-CoA hydrolase
Hira	Mm.15694	99430	NM_010435	1450050_at	1.76	0.01019	162	38	0.25	285	58	1	169	128	212	139	217	339	325	258	Histone cell cycle regulation defective homolog A (S. cerevisiae)
	Mm.308784		BG066611	1445785_at	1.76	0.03999	91	19	0.75	160	51	1	90	113	96	66	192	117	116	215	Transcribed sequences
1700019G17Rik	Mm.24454	1922791	NM_029331	1436670_x_at	1.79	0.00965	99	23	0.625	177	35	1	75	84	122	116	216	195	160	137	RIKEN cDNA 1700019G17 gene
Arg1	Mm.154144	88070	NM_007482	1419549_at	1.8	0.00883	449	65	1	810	204	1	413	406	545	434	828	1093	670	649	arginase 1, liver
Igh-1a	Mm.299512	96443	BC018365	1425385_a_at	1.8	0.03975	138	47	0.25	248	60	1	181	85	112	172	171	316	262	242	immunoglobulin heavy chain 1a (serum IgG2a)
1700051E09Rik	Mm.341608		NM_026097	1431748_a_at	1.82	0.04885	76	26	0.5	138	37	0.75	79	107	75	42	174	94	161	122	RIKEN cDNA 1700051E09 gene
Polg	Mm.3616	1196389	NM_017462	1437564_at	1.82	0.0124	157	36	1	285	62	1	150	184	108	185	296	280	207	358	Polymerase (DNA directed), gamma
1300002K09Rik	Mm.63645	1921402	AV222559	1453234_at	1.83	0.00701	155	19	1	283	63	1	146	132	174	167	353	287	294	200	RIKEN cDNA 1300002K09 gene
	Mm.49837		BB825323	1460021_at	1.83	0.00211	39	4	0	71	12	0.5	42	41	32	40	83	79	64	58	Transcribed sequences
Cryl1	Mm.25539	1915881	NM_030004	1416795_at	1.85	0.04443	466	151	1	864	282	1	321	388	488	669	1179	504	953	819	Crystallin, lamda 1
Cbfa2t2h	Mm.29914	3035342	BB296343	1444403_at	1.86	0.0313	90	31	0.5	167	48	0.375	81	88	132	57	191	143	113	220	Core-binding factor, runt domain, alpha subunit 2, translocated to, 2 homolog (human)
A830059I20Rik	Mm.113787	1930951	NM_021427	1417862_at	1.87	0.0161	85	25	0.25	158	40	1	74	77	67	121	108	187	143	194	RIKEN cDNA A830059I20 gene
Fabp5	Mm.741	101790	NM_010634	1416021_a_at	1.87	0.03347	8388	1538	1	15688	4639	1	7509	7522	7838	10683	17788	9384	15382	20197	Fatty acid binding protein 5, epidermal
Sprr2d	Mm.87820	1330347	NM_011470	1420771_at	1.87	0.03088	151	53	0.25	284	71	1	125	212	176	93	241	304	215	374	Small proline-rich protein 2D
Bbs4	Mm.200714	2143311	NM_175325	1420107_at	1.88	0.0303	74	25	0.25	138	35	0.5	79	105	65	46	107	110	160	176	Bardet-Biedl syndrome 4 homolog (human)
BC021614	Mm.26996	2385078	NM_144869	1424953_at	1.88	0.00473	264	24	0.875	495	98	1	230	287	272	267	621	389	512	459	CDNA sequence BC021614
Kcnmb2	Mm.64790	1919663	NM_028231	1431844_at	1.88	0.0442	68	11	0	128	52	0.5	70	56	64	82	99	88	124	204	Potassium large conductance calcium-activated channel, subfamily M, beta member 2
	Mm.159480	1922513	AK016096	1432335_at	1.88	0.04729	72	26	0	136	45	0.875	40	101	83	65	117	88	193	146	Adult male testis cDNA, RIKEN full-length enriched library, clone:4930551O13 product:unclassifiable,
Aldh1a3	Mm.140988	1861722	NM_053080	1417642_at	1.89	0.01904	159	51	0.625	300	71	1	107	154	230	146	403	265	284	247	aldehyde dehydrogenase family 1, subfamily A3
	Mm.208319		BM229188	1456839_at	1.95	0.03905	55	24	0.25	107	12	0.5	38	89	39	54	99	124	104	101	7 days neonate cerebellum cDNA, RIKEN full-length enriched library, clone:A730054F13 product:unknown
Kifc2	Mm.247752	109187	NM_010630	1426493_a_at	1.96	0.04832	148	60	0	290	103	0.5	164	133	75	219	427	214	310	208	kinesin family member C2
Ggt1	Mm.4559	95706	NM_008116	1448485_at	1.97	0.02656	309	48	1	607	206	1	244	312	321	358	882	390	620	536	Gamma-glutamyltransferase 1
Egr3	Mm.103737	1306780	NM_018781	1436329_at	1.98	0.03545	87	32	0.75	172	54	1	112	116	49	71	139	139	158	252	early growth response 3
AW822216	Mm.236454	2138628	NM_178884	1436414_at	2	0.01538	218	50	0.5	436	118	1	227	146	239	261	517	266	444	517	expressed sequence AW822216
Fabp5	Mm.741	101790	NM_010634	1416022_at	2.01	0.03741	4039	812	1	8134	2741	1	3436	3518	4003	5197	9696	4489	7654	10699	Fatty acid binding protein 5, epidermal
Igh-4	Mm.246497		BC008237	1425247_a_at	2.07	0.04754	267	121	0.75	553	152	1	211	317	132	409	517	429	774	491	immunoglobulin heavy chain 4 (serum IgG1)
	Mm.104747		AV057155	1452417_x_at	2.07	0.03974	8712	4296	1	18047	762	1	14709	5255	8899	5986	16909	18499	18323	18455	NULL
1810017F10Rik	Mm.25295	1913510	NM_025452	1417895_a_at	2.09	0.0407	182	86	0	381	85	0.75	110	110	226	281	420	274	359	470	RIKEN cDNA 1810017F10 gene
6030440P17Rik	Mm.38378		NM_172862	1457038_at	2.09	0.01602	85	28	0.125	178	44	0.5	54	69	114	102	199	111	200	201	RIKEN cDNA 6030440P17 gene
Dio1	Mm.148342	94896	NM_007860	1417991_at	2.16	0.04691	70	34	0	152	35	0.5	105	31	91	54	132	114	173	188	deiodinase, iodothyronine, type I
1700055O19Rik	Mm.111346		NM_026100	1449831_at	2.17	0.02447	27	6	0	58	22	0.5	18	26	34	28	36	82	70	43	RIKEN cDNA 1700055O19 gene
6030424L22Rik	Mm.257629	2444800	NM_178738	1434195_at	2.25	0.01006	108	34	0.75	243	53	1	68	135	91	137	237	261	172	300	RIKEN cDNA 6030424L22 gene
Hhip	Mm.254493	1341847	NM_020259	1438083_at	2.29	0.00154	67	16	0.5	153	29	1	51	62	88	67	172	114	177	147	Hedgehog-interacting protein
Tm4sf5	Mm.24400	1922854	NM_029360	1424445_at	2.33	0.03178	105	54	0	244	78	0.5	140	54	64	161	356	182	238	202	Transmembrane 4 superfamily member 5
Gsta2	Mm.197422	95863	NM_008182	1421041_s_at	2.37	0.02943	152	44	1	361	168	1	119	151	215	123	221	231	419	572	glutathione S-transferase, alpha 2 (Yc2)
4933425L19Rik	Mm.86685	1918362	AK016921	1453617_at	2.39	0.01702	38	14	0.375	91	18	0.75	53	40	40	20	77	115	96	77	RIKEN cDNA 4933425L19 gene
Slc6a19	Mm.271635	1921588	BM119683	1455442_at	2.42	0.03964	166	79	1	402	187	1	148	116	118	282	639	187	355	429	solute carrier family 6 (neurotransmitter transporter), member 19
Igk-V8	Mm.244362		BF159226	1452557_a_at	2.48	0.03056	190	95	0.5	472	61	1	320	98	196	149	505	451	397	534	immunoglobulin kappa chain variable 8 (V8)
S100a9	Mm.2128	1338947	NM_009114	1448756_at	2.53	0.00079	138	26	0.75	350	80	0.875	101	149	144	159	466	308	285	342	S100 calcium binding protein A9 (calgranulin B)
Apg16l	Mm.272972	1924290	NM_029846	1441852_x_at	2.75	0.04307	21	20	0.25	57	29	0.5	13	11	10	50	47	100	48	36	APG16 autophagy 16-like (S. cerevisiae)
Rec8L1	Mm.23149	1929645	NM_020002	1419147_at	2.76	0.00787	122	34	0.25	337	109	0.75	125	73	140	149	371	179	369	428	REC8-like 1 (yeast)
2010001M09Rik	Mm.27252	1917066	NM_027222	1428947_at	2.89	0.00135	219	26	1	635	150	1	255	196	221	206	490	815	700	534	RIKEN cDNA 2010001M09 gene
Igk-V8	Mm.244362		BC013496	1427660_x_at	2.94	0.01288	9126	4218	1	26836	1285	1	15119	5609	8891	6884	25350	27930	26175	27891	immunoglobulin kappa chain variable 8 (V8)
Pou2af1	Mm.897	105086	NM_011136	1416957_at	2.94	0.02484	70	34	0.75	205	9	1	103	30	91	55	213	197	197	213	POU domain, class 2, associating factor 1
	Mm.215752		BM248575	1443435_at	2.95	0.0393	22	8	0	66	37	0.5	32	18	14	26	49	75	27	114	Transcribed sequences
	Mm.304151		AY058908	1451965_at	3.21	0.00045	170	32	1	546	141	1	180	125	177	200	437	413	684	652	Ig rearranged kappa-chain gene V19-J1 region.
	Mm.14438		Z95476	1452535_at	3.35	0.01867	175	56	0.375	588	318	1	207	238	124	133	463	255	1008	627	Ig rearranged heavy chain (NC12-H7) mRNA VH-DH-JH1 region
Krt2-6a	Mm.302399	1100845	NM_008476	1422784_at	3.36	0.04088	271	188	0.75	912	517	1	108	118	377	483	1617	448	966	618	keratin complex 2, basic, gene 6a
	Mm.101512		BB496614	1444339_at	3.36	0.04916	21	19	0	70	22	0.5	26	7	5	45	95	56	80	46	0 day neonate kidney cDNA, RIKEN full-length enriched library, clone:D630003P16 product:unknown EST,
	Mm.333117		U62386	1451951_at	3.62	0.00131	112	25	0	405	143	1	140	125	90	92	364	288	355	614	Similar to anti-colorectal carcinoma light chain (LOC243436), mRNA
Igf2bp3	Mm.137853		NM_023670	1422610_s_at	3.64	0.03784	139	120	0	505	256	0.75	75	74	88	319	753	146	561	560	insulin-like growth factor 2, binding protein 3
Casp14	Mm.20940	1335092	NM_009809	1418748_at	3.67	0.03616	73	83	0	266	120	1	31	24	196	39	219	148	269	430	Caspase 14
S100a14	Mm.24006	1913416	NM_025393	1449166_at	3.74	0.01296	101	60	0	379	179	0.75	47	134	169	56	444	233	237	604	S100 calcium binding protein A14
			S69212	1426174_s_at	4.02	0.00166	59	19	0	235	92	1	53	35	78	68	181	243	361	155	NULL
AU044919	Mm.347781		BC025447	1424631_a_at	4.07	0.03834	68	39	0.25	277	120	1	104	13	68	87	186	320	426	174	expressed sequence AU044919
Ambp	Mm.2197	88002	NM_007443	1416649_at	4.29	0.0489	47	74	0.125	201	89	0.75	8	15	5	158	268	70	224	242	Alpha 1 microglobulin/bikunin
Igk-V8	Mm.244362		BG966217	1452463_x_at	4.33	0.01656	2753	1967	1	11905	1520	1	5574	1337	2620	1479	12869	13003	9719	12027	immunoglobulin kappa chain variable 8 (V8)
Igk-V8	Mm.244362		BI107286	1427455_x_at	4.42	0.01205	8360	5629	1	36975	2111	1	16590	4405	7357	5090	37577	36316	34497	39511	immunoglobulin kappa chain variable 8 (V8)
Igk-V1	Mm.304143		U29768	1460423_x_at	4.51	0.04081	672	952	1	3032	503	1	2098	126	205	259	3166	2922	3623	2417	immunoglobulin kappa chain variable 1 (V1)
Igh-VJ558	Mm.240437	2144917	BC019425	1425763_x_at	4.59	0.013	10135	6902	1	46490	1689	1	19969	4963	9877	5732	46344	46700	44397	48519	immunoglobulin heavy chain (J558 family)
Apobec2	Mm.281793	1343178	NM_009694	1417889_at	4.84	0.00567	70	28	0	337	163	0.75	85	67	32	95	421	150	262	516	apolipoprotein B editing complex 2
	Mm.333142		M35669	1425738_at	5.03	0.03926	142	219	0.25	714	385	1	470	52	34	11	526	1282	606	441	Processed pseudo-IgK chain mRNA, VC-region, from hybridoma A23A41.
AI788959	Mm.281844	2140962	NM_153598	1427960_at	5.34	0.03456	28	36	0	150	60	0.625	12	3	17	81	227	86	162	125	expressed sequence AI788959
Galnt5	Mm.68639	2179403	NM_172855	1440902_at	5.55	0.03958	8	6	0	42	31	0.5	4	7	17	3	9	58	77	25	UDP-N-acetyl-alpha-D-galactosamine:polypeptide N-acetylgalactosaminyltransferase 5
	Mm.290681		AY058911	1451963_at	5.67	0.0164	250	199	0.75	1417	956	1	180	111	545	163	686	500	2313	2169	Anti-MUC1 antibody SM3 Ig heavy chain variable region mRNA, partial cds
Igj	Mm.1192	96493	NM_152839	1424305_at	5.83	0.01308	2315	1862	1	13506	791	1	5012	889	2058	1302	12540	13542	13466	14475	Transcribed locus, strongly similar to NP_690052.1 immunoglobulin joining chain [Mus musculus]
LOC207685	Mm.38214		AK008551	1428719_at	5.84	0.00235	307	126	1	1794	893	1	433	162	390	243	994	1096	2275	2810	Ig rearranged lambda-chain (NC19-F12) mRNA Vl2-Jl1 region
	Mm.290716	96513	U25103	1427837_at	5.86	0.04489	59	60	0	344	218	1	89	8	128	10	230	650	341	155	(cell line C3H/F2-4) chromosome 6 anti-DNA antibody light chain mRNA.
Aqp3	Mm.34043	1333777	NM_016689	1422008_a_at	6.37	0.02853	20	18	0	127	65	0.75	31	5	40	4	179	73	68	187	Aquaporin 3
Igk-V8	Mm.244362		U55641	1427860_at	6.41	0.03557	135	142	0.5	867	885	1	346	64	38	93	2152	744	347	226	immunoglobulin kappa chain variable 8 (V8)
	Mm.305352		AY058906	1426201_at	6.84	0.00388	60	38	0.25	409	176	0.875	106	26	32	76	330	241	652	414	Monoclonal antibody aH7:38 IgG1 light chain mRNA, partial cds
	Mm.333134		AB036341	1426161_at	9.54	0.00953	14	12	0	136	101	0.625	21	27	5	4	136	88	41	276	Isolate G1-12 anti-GBM immunoglobulin kappa chain variable region mRNA, partial cds
Igl-V1	Mm.780		AK008145	1430523_s_at	9.63	0.01812	588	470	0.75	5665	1563	1	1213	102	636	403	4999	7164	6713	3784	immunoglobulin lambda chain, variable 1
Igl-V1	Mm.780		M94350	1424931_s_at	11.73	0.0254	345	323	0.5	4048	2358	1	780	19	365	217	4207	7297	2726	1962	immunoglobulin lambda chain, variable 1
	Mm.300786		L41881	1451962_at	12.3	0.03505	26	27	0	316	251	0.5	4	60	3	35	616	29	221	401	Immunoglobulin kappa chain mRNA, complete cds.
